# Supplementary material for: Searching for a Needle in a Haystack: Cas9-Targeted Nanopore Sequencing and DNA Methylation Profiling of Full-Length Glutenin Genes in a Big Cereal Genome
Source: Plants (Basel). 2021 Dec 21;11(1):5. doi: 10.3390/plants11010005 (PMC8746966; doi:10.3390/plants11010005)
Supplement: Supplementary file 1 [file plants-11-00005-s001.zip]

Archive with 1 entries (1 files):
- plants-1502680-supplementary.pdf
